# Supplementary material for: Review of codelists used to define hypertension in electronic health records and development of a codelist for research
Source: Open Heart. 2024 Apr 15;11(1):e002640. doi: 10.1136/openhrt-2024-002640 (PMC11029375; doi:10.1136/openhrt-2024-002640)
Supplement: Supplementary data [file openhrt-2024-002640supp001.xlsx]

## Sheet: Papers with codelists
Id	Title	Journal	Year of publication	Study start	Study end	Data source	Country of data source	Codes present	ICD 9	ICD 10	SNOMED CT	Read code	Prescribing used
2	A data quality assessment to inform hypertension surveillance using primary care electronic medical record data from Alberta, Canada.	BMC Public Health	2021	2016	2018	Canadian Primary Care Sentinel Surveillance Network (CPCSSN)	Canada	1	1				1
4	A multicenter retrospective analysis on clinical effectiveness and economic assessment of compound reserpine and hydrochlorothiazide tablets (CRH) for hypertension.	ClinicoEconomics and Outcomes Research	2020	2011	2016	Multi-centre	China	1		1			0
6	A pharmacist telephone intervention to identify adherence barriers and improve adherence among nonadherent patients with comorbid hypertension and diabetes in a medicare advantage plan.	Journal of Managed Care - Speciality Pharmacy	2016	2013	2013	Cigna-HealthSpring's medical claims data	United States of America	1	1				1
7	Absence of Association of Tinnitus With Pre-existing Hypertension: A Population-based Study.	Annals of Otology, Rhinology & Laryngology	2022	2011	2016	Taiwan’s National Health Insurance Research Database	Taiwan	1	1	1			0
12	Adherence to Antihypertensive Medication and Incident Cardiovascular Events in Young Adults with Hypertension.	Hypertension	2021	2004	2007	Korean National Health Insurance Service	Korea	1		1			1
13	Adherence to oral medications for hypertension and diabetes in veterans with comorbid airflow limitation.	Annals of the American Thoracic Society	2015	2003	2007	Veterans Integrated Service Network 20	United States of America	1	1				0
15	Alignment of diagnosis and pharmacy claims data coding of medication adherence among patients with diabetes or hypertension.	Journal of Managed Care - Speciality Pharmacy	2021	2015	2016	IBM MarketScan Commercial Claims and Encounters and Medicare Supplemental databases	United States of America	1		1
19	An investigation of associations between clinicians' ethnic or racial bias and hypertension treatment, medication adherence and blood pressure control.	Journal of General Internal Medicine	2014	2006	2009	Multi-centre	United States of America	1	1				0
20	An Observational Study of Hypertension and Thromboembolism among Transgender Patients Using Gender-Affirming Hormone Therapy.	Transgender Health	2020	2006	2018	Single-centre	United States of America	1		1			0
23	Antihypertensive Prescribing for Uncomplicated, Incident Hypertension: Opportunities for Cost Savings.	CJC Open	2021	2012	2017	Alberta provincial data repository	Canada	1	1	1			0
26	Apparent treatment-resistant hypertension associated lifetime cardiovascular risk in a longitudinal national registry.	European Journal of Preventive Cardiology	2023	1969	2019	FinnGen Data Freeze 8	Finland	1	1	1			1
31	Association between early hypertension control and cardiovascular disease incidence in veterans with diabetes.	Diabetes Care	2019	2002	2007	Veterans Integrated Service Network 20	United States of America	1	1				0
33	Association between Hypertension and Incident Infective Endocarditis.	Hypertension	2022	2009	2009	Korean National Health Insurance Service	Korea	1		1			1
35	Association between metabolic surgery and cardiovascular outcome in patients with hypertension: A nationwide matched cohort study.	PLOS Medicine	2020	2007		Swedish National Patient Register	Sweden	1					1
36	Association between obesity and therapeutic goal attainment in patients with concomitant hypertension and dyslipidemia.	Postgraduate Medicine	2015	2004	2011	GE Centricity Electronic Medical Records (EMR) database	United States of America	1	1				0
37	Association between oral health and cardiovascular outcomes in patients with hypertension: a nationwide cohort study.	Journal of Hypertension	2022	2003	2015	Korean National Health Insurance Service	Korea	1		1			1
38	Association between Particulate Matter Pollution Concentration and Hospital Admissions for Hypertension in Ganzhou, China.	International Journal of Hypertension	2022	2016	2020	Single-centre	China	1		1			0
39	Association Between Self-Reported Hypertension and Antihypertensive Medication Use and Cardiovascular Disease-Related Events and Expenditures Among Patients Diagnosed With Hypertension.	Public Health Records	2019	2007	2011	MarketScan Commercial Database	United States of America	1	1				0
43	Association of anxiety and depression with hypertension control: A USmultidisciplinary group practice observational study.	Journal of Hypertension	2015	2008	2011	Wisconsin Collaborative for Healthcare Quality (WCHQ)	United States of America	1	1				0
44	Association of Area Deprivation with Primary Hypertension Diagnosis among Youth Medicaid Recipients in Delaware.	JAMA Network Open	2023	2014	2019	Delaware Medicaid administrative data	United States of America	1	1	1			0
45	Association of bariatric surgery with risk of acute care use for hypertension-related disease in obese adults: Population-based self-controlled case series study.	BMC Medicine	2017	2005	2011	State Emergency Department Databases (SEDD) and State Inpatient Databases (SID)	United States of America	1	1
47	Association of Controlled and Uncontrolled Hypertension With Workplace Productivity.	The Journal of Clinical Hypertension	2016	2010	2010	Group Health	United States of America	1	1				1
50	Association of Hypertension with the Risk and Severity of Epistaxis.	JAMA Otolaryngology - Head & Neck Surgery	2021	2002	2015	Korean National Health Insurance Service	Korea	1		1			1
51	Association of periodontitis, missing teeth, and oral hygiene behaviors with the incidence of hypertension in middle-aged and older adults in Korea: A 10-year follow-up study.	Journal of Periodontology	2021	2003	2015	Korean National Health Insurance Service	Korea	1		1			0
53	Association of Short-Term Use of Nonsteroidal Anti-Inflammatory Drugs with Stroke in Patients with Hypertension.	Stroke	2015	2005	2010	National Health Insurance Database	Taiwan	1	1
70	Changes in blood pressure in patients with hypertension in the context of delegated GP-home visits: A prospective implementation study.	Clinical Methods and Pathophysiology	2013	2006	2008	Multi-centre	Germany	1		1
71	Characteristics and outcomes of patients with COVID-19 with and without prevalent hypertension: A multinational cohort study.	BMJ Open	2021	2020	2020	The Characterizing Health Associated Risks and Your Baseline Disease In SARS-COV-2’ (CHARYBDIS23)	United States of America, Germany, Netherlands, Spain, United Kingdom, France, Korea, China	1			1
72	Characteristics of resistant hypertension in a large, ethnically diverse hypertension population of an integrated health system.	Mayo Clin Proc	2014	2006	2007	Multi-centre	United States of America	1	1
73	Claims analysis of hypertension occurrence, severity changes and patterns of antihypertensive use in cancer patients receiving vascular endothelial growth factor inhibitors.	Journal of Oncology Pharmacy Practice	2015	2004	2009	Medstat MarketScan Commercial Claims and Encounter database	United States of America	1	1
86	Comparative effectiveness of three national healthcare schemes in Thailand: in-hospital medical expenses for diabetes and hypertension in 2010.	Journal of the Medical Association of Thailand	2012	2010	2010	Civil Servants Benefit System	Thailand	1		1
87	Comparative Safety and Effectiveness of Aldosterone Antagonists Versus Beta-Blockers as Fourth Agents in Patients With Apparent Resistant Hypertension.	Hypertension	2022	2007	2019	IBM MarketScan Commercial Claims and Encounters and Medicare Supplemental databases	United States of America	1	1	1			1
88	Comparing nationwide prevalences of hypertension and depression based on claims data and survey data: An example from Germany.	Health Policy	2016	2010	2010	Regionalisierte Geburtstagsstichprobe	Germany	1		1
91	Compliance and persistence with nebivolol vs. Diuretics as first add-on hypertension treatment.	Current Medical Research and Opinion	2014	2006	2010	Truven Health MarketScan Commercial and Medicare Supplemental Research Databases	United States of America	1	1
95	Cumulative HIV viremia copy-years and hypertension in people living with HIV.	Current HIV Research	2021	2014	2017	Florida Cohort Study	United States of America	1	1
96	Description of antihypertensive use in patients with resistant hypertension prescribed four or more agents.	Hypertension	2011	2008	2009	Medstat MarketScan Commercial and Claims Encounter database	United States of America	1	1
99	Diabetes Mellitus, Hypertension and Hypercholesterolemia in Relation to the 10-Year ACS Prognosis; the GREECS Study.	Current Vascular Pharmacology	2016	2003	2004	Multi-centre	Greece	1	1
103	Disparities in hypertension control across and within three health systems participating in a data-sharing collaborative.	Journal of the American Board of Family Medicine	2018	2013	2015	Multi-centre	United States of America	1	1
104	Diuretic use in black patients with uncontrolled hypertension.	American Journal of Hypertension	2013			Medstat MarketScan Commercial Claims and Encounter database	United States of America	1	1
110	Effect of a pharmacy comprehensive chronic diseases care plan on use of lipid-lowering drugs among patients with hypertension.	Journal of Managed Care - Speciality Pharmacy	2021	2012	2015	Alberta provincial data repository	Canada	1	1	1
123	Epidemiological Characteristic and Spatial Analysis of the Admission Rate of Hypertension in Zanjan Province, Iran.	Journal of Advances in Medical and Biomedical Research	2022	2014	2019	Multi-centre	Iran	1		1
124	Estimated Prevalence of Hypertension and Undiagnosed Hypertension in a Large Inpatient Population: A Cross-sectional Observational Study.	American Journal of Hypertension	2021	2014	2018	Multi-centre	United Kingdom	1		1
127	Evaluating Excessive Burden of Depression on Health Status and Health Care Utilization Among Patients With Hypertension in a Nationally Representative Sample From the Medial Expenditure Panel Survey (MEPS 2012).	The Journal of Nervous and Mental Disease	2017	2012	2012	2012 Medical Expenditure Panel Survey	United States of America	1	1
132	Evaluation of New Hypertension Guidelines on the Prevalence and Control of Hypertension in a Clinical HIV Cohort: A Community-Based Study.	AIDs Research and Human Retroviruses	2023	2018	2019	DC Cohort	United States of America	1	1	1
137	Exposure to air pollution during pre-hypertension and subsequent hypertension, cardiovascular disease, and death: A trajectory analysis of the UK biobank cohort.	Environmental Health Perspectives	2023	2006	2010	UK BioBank	United Kingdom	1		1
142	Factors associated with therapeutic goal attainment in patients with concomitant hypertension and dyslipidemia.	Hospital Practice	2015	2004	2011	GE Centricity Electronic Medical Records database	United States of America	1	1
144	First-line treatment of essential hypertension: A real-world analysis across four antihypertensive treatment classes.	The Journal of Clinical Hypertension	2018	2008	2018	TriNetX	United States of America	1		1
147	Frequency of blood pressure and estimated glomerular filtration rate monitoring in patients affected by hypertension: A retrospective study with 176 565 patients in Germany.	Blood Pressure Monitoring	2018	2016	2016	Disease Analyser database	Germany	1		1
150	Genome-wide study of resistant hypertension identified from electronic health records.	PLoS One	2017			Multi-centre	United States of America	1	1				1
151	Glucocorticoid use is associated with an increased risk of hypertension.	Rheumatology	2021	1992	2019	Clinical Practice Research Datalink	United Kingdom	1				1
161	Hypertension after injury among burned combat veterans: A retrospective cohort study.	Burns	2017	2010	2011	Single-centre	United States of America	1	1				1
173	Hypertension in Florida: Data From the OneFlorida Clinical Data Research Network.	Preventing Chronic Disease	2018	2012	2016	OneFlorida Data Trust	United States of America	1	1	1
177	Hypertension is associated with osteoporosis: a case-control study in Chinese postmenopausal women.	BMC Musculoskeletal Disorders	2021	2007	2019	Single-centre	China	1		1			1
179	Hypertension Management in Primary Care in the Capital Area of Iceland. [Icelandic]	Laeknabladid	2022	2010	2019	Multi-centre	Iceland	1		1
181	Hypertension prevalence in the All of Us Research Program among groups traditionally underrepresented in medical research.	Scientific Reports	2021	2015	2016	All of Us	United States of America	1	1	1	1		1
186	Identification of diabetes, heart disease, hypertension and stroke in mid- and older-aged women: Comparing self-report and administrative hospital data records.	Geriatrics & Gerontology International	2015	2004	2005	Australian Longitudinal Study on Womens Health	Australia	1		1
189	Identifying patients with hypertension: a case for auditing electronic health record data.	Perspectives in Health Information Management	2012	2010	2010	Multi-centre	United States of America	1	1
192	Impact of changes to national guidelines on hypertension-related workload: An interrupted time series analysis in English primary care.	Hypertension	2019	2006	2017	Clinical Practice Research Datalink - GOLD	United Kingdom	1				1	1
193	Impact of Health Literacy on Medication Adherence Among Black Medicaid Beneficiaries with Hypertension in Delaware: A Cross-Sectional Study.	Population Health Management	2023	2016	2019	Delaware Medicaid administrative data	United States of America	1		1
196	Impact of hypertension, diabetes and dyslipidemia on ischemic heart disease among Japanese: A case-control study based on National Health Insurance medical claims.	Acta Medica Nagasakiensia	2012	2010	2010	Japan National Health Insurance system	Japan	1		1
199	Impact of pre-existing hypertension and control status before atrial fibrillation onset on cardiovascular prognosis in patients with non-valvular atrial fibrillation: A real-world database analysis in Japan.	The Journal of Clinical Hypertension	2020	2005	2016	Japan Medical Data Centre database	Japan	1		1
200	Impact of rheumatoid arthritis on receiving a diagnosis of hypertension among patients with regular primary care.	Arthritis Care Research	2015	2008	2011	Single-centre	United States of America	1	1				1
202	Impact of sleep disordered breathing treatment on subjective patient reported outcomes in a large hypertension clinic-based cohort enriched with resistant hypertension.	Journal of Clinical Sleep Medicine	2016	2008	2013	Single-centre	United States of America	1	1
203	Impact of the duration and degree of hypertension and body weight on new-onset atrial fibrillation: A nationwide population-based study.	Hypertension	2019	2009	2009	National Health Insurance Service	Korea	1		1
208	Incidence of essential hypertension in young adult males followed for over two decades.	Indian Heart Journal	2018	1990	2015	Multi-centre	India	1	1	1
211	Increasing trend in admissions for malignant hypertension and hypertensive encephalopathy in the United States.	Hypertension	2015	2000	2011	Nationwide Inpatient Sample	United States of America	1	1
212	Independent association between type 2 diabetes mellitus and hypertension over a period of 10 years in a large inpatient population.	Clinical and Experimental Hypertension	2010	1992	2002	Nationwide Inpatient Sample	United States of America	1	1
220	Korea hypertension fact sheet 2020: analysis of nationwide population-based data.	BMC Clinical Hypertension	2021	2002	2018	Korean National Health Insurance Service	Korea	1		1
221	Korea hypertension fact sheet 2021: analysis of nationwide population-based data with special focus on hypertension in women.	BMC Clinical Hypertension	2022	2002	2019	Korean National Health Insurance Service	Korea	1		1
229	Medical expenditure and its influencing factors of patients with hypertension in Shanxi Province, China: a study based on 'System of Health Accounts 2011' and multiple-layer perceptron neural network.	BMJ Open	2022	2010	2011	China National Health Accounts Report 2017	China	1		1
233	Methods of defining hypertension in electronic medical records: validation against national survey data.	Journal of Public Health	2016	2002	2011	The Health Improvement Network	United Kingdom	1				1	1
237	Mortality Rate and Years of Life Lost due to Hypertension in the South of Iran between 2004 and 2019: A Population-Based Study.	International Journal of Hypertension	2022	2004	2019	Multi-centre	Iran	1		1
240	National trends in age-standardized mortality attributable to hypertension in Peru.	Journal Brasileiro Nefrologia	2021	2005	2016	MINSA Death Records	Peru	1		1
242	Night and rotational work exposure within the last 12 months and risk of incident hypertension.	Scandinavian Journal of Work, Environment & Health	2019	2003	2013	American Manufacturing Cohort	United States of America	1	1
246	Occupation- and age-related differences in work absence due to frequent cardiovascular diseases using essential hypertension and acute myocardial infarction as examples. [German]	Bundesgesundheitsblatt Gesundheitsforschung Gesundheitsschutz	2013	2008	2008	AOK, BKK, BARMER, TK, DAK, IKK, GEK and Knappschaft	Germany	1		1
255	Pharmacological control of diabetes and hypertension comorbidity in the elderly: A study of "real world" data.	Primary Care Diabetes	2017	2009	2010	SIDIAP-Q	Spain	1		1
257	Physical fitness and hypertension in a population at risk for cardiovascular disease: The Henry Ford ExercIse Testing (FIT) Project.	Journal of the American Heart Association	2014	1991	2009	The Henry Ford ExercIse Testing project	United States of America	1	1
258	Polychlorinated biphenyls (PCBs) and risk of hypertension: A population-based cohort study in a North Italian highly polluted area.	The Science of the Total Environment	2020	2003	2017	Brescia Health Protection Agency Database	Italy	1	1				1
262	Precision Medicine for Hypertension Patients with Type 2 Diabetes via Reinforcement Learning.	Journal of Personalized Medicine	2022	2003	2013	National Health Insurance Database	Korea	1		1
264	Predicting changes in hypertension control using electronic health records from a chronic disease management program.	Journal of the American Medical Informatics Association	2014	2010	2010	Single-centre	United States of America	1	1
266	Predictive markers of depression in hypertension.	Medicine	2018	2011	2016	Single-centre	China	1		1
276	Prevalence and quality of antihypertensive therapy among hypertension patients enrolled in the Ghana National Health Insurance Scheme.	Pharmacoepidemiology & Drug Safety	2021	2015	2015	Ghana National Health Insurance Scheme	Ghana	1		1
277	Prevalence and Risk Factors Associated with Hypertension in Hemophilia: Cross-Sectional Analysis of a National Discharge Register.	Clinical and Applied Thrombosis/ Hemostasis	2016	2009	2011	National Inpatient Sample	United States of America	1	1
280	Prevalence of high-risk cardiovascular conditions and the status of hypertension management among hypertensive adults 65 years and older in the United States: Analysis of a primary care electronic medical records database.	The Journal of Clinical Hypertension	2010	2004	2007	GE Healthcare	United States of America	1	1
288	Progression to type 2 diabetes, healthcare utilization, and cost among pre-diabetic patients with or without comorbid hypertension.	Current Medical Research and Opinion	2011	2002	2008	Thomson Rheuters MarketScan Commercial Claims and Encounters (Commercial) Database	United States of America	1	1
291	Provider Adherence to National Guidelines for Managing Hypertension in African Americans.	International Journal of Hypertension	2015	2014	2014	Single-centre	United States of America	1	1
298	Real-life treatment patterns, compliance, persistence, and medication costs in patients with hypertension in Germany.	Journal of Medical Economics	2011	2009	2010	German IMS Disease Analyzer	Germany	1		1
299	Real-world adherence and persistence associated with nebivolol or hydrochlorothiazide as add-on treatment for hypertension.	Current Medical Research and Opinion	2013	2006	2010	Truven Health MarketScan Commercial and Medicare Supplemental Research Databases	United States of America	1		1
303	Refining hypertension surveillance to account for potentially misclassified cases.	PLoS One	2015	1994	2009	DAD	Canada	1	1	1
308	Resistant hypertension, patient characteristics, and risk of stroke.	PLoS One	2014	2000	2011	National Health Insurance Research Database	Taiwan	1	1				1
312	Reverse epidemiology of hypertension-mortality associations in hemodialysis patients: A long-term population-based study.	American Journal of Hypertension	2012	1998	2008	National Health Insurance Database	Taiwan	1	1
313	Rising prevalence of vascular comorbidities in multiple sclerosis: Validation of administrative definitions for diabetes, hypertension, and hyperlipidemia.	Multiple Sclerosis	2012	1984	2007	MS Manitoba Database	Canada	1	1	1			1
319	Risk of new-onset diabetes mellitus associated with beta-blocker treatment for hypertension.	Current Medical Research and Opinion	2011	2000	2007	IMS LifeLink Health Plan Claims Database	United States of America	1	1
320	Road Traffic Noise and Incidence of Primary Hypertension: A Prospective Analysis in UK Biobank.	JACC Advances	2023	2006	2017	UK BioBank	United Kingdom	1		1
321	Screening for CKD to improve processes of care among nondiabetic veterans with hypertension a pragmatic cluster-randomized trial.	Clinical Journal of the American Society of Nephrology	2020	2016	2017	VA Corportate Data Warehouse	United States of America	1	1
326	Social determinants of health and preventable emergency department patient encounters among adults with hypertension.	Public Health Nursing	2023	2017	2019	Single-centre	United States of America	1		1
332	Strong independent association between obesity and essential hypertension.	Clinical Obesity	2016	1992	2002	Nationwide Inpatient Sample	United States of America	1	1
333	Structure of comorbidity in urban population with essential hypertension in the clinical practice of a local general practitioner.	Russian Open Medical Journal	2022	2015	2019	Multi-centre	Russia	1		1
334	Supermarket Proximity and Risk of Hypertension, Diabetes, and CKD: A Retrospective Cohort Study.	American Journal of Kidney Diseases	2022	2007	2012	HealthLNK Data Repository	United States of America	1	1
335	Temporal Trends in Hypertension Death Rate in Mississippi, 2000-2018.	American Journal of Hypertension	2021	2008	2018	Mississippi Vital Statistics	United States of America	1		1
336	The additive effect of periodontitis with hypertension on risk of systemic disease and mortality.	Journal of Peridontology	2022	2006	2020	UK BioBank	United Kingdom	1		1		1	1
352	The Risk of Nephropathy, Retinopathy, and Leg Amputation in Patients With Diabetes and Hypertension: A Nationwide, Population-Based Retrospective Cohort Study.	Frontiers in Endocrinology	2021	2000	2015	National Health Insurance Database	Taiwan	1	1	1
353	The VA Hypertension Primary Care Longitudinal Cohort: Electronic medical records in the post-genomic era.	Health Informatics Journal	2010	2003	2004	VA Corportate Data Warehouse	United States of America	1	1
354	Tooth loss is associated with an increased risk of hypertension: A nationwide population-based cohort study.	PLoS One	2021	2002	2015	National Health Insurance System	Korea	1		1			1
359	Trends for prevalence and incidence of resistant hypertension: Population based cohort study in the UK 1995-2015.	BMJ Open	2017	1995	2015	Clinical Practice Research Datalink	United Kingdom	1				1	1
360	Trends in antihypertensive medication use among persons with resistant hypertension in the U.S. from 2008-2013.	Hypertension	2013	2008	2014	MarketScan Commercial Database	United States of America	1	1				1
361	Trends in blood pressure, blood lipids, and smoking from 259 753 patients with hypertension in a Swedish primary care register: Results from QregPV.	European Journal of Preventive Cardiology	2022	2010	2017	QregPV	Sweden	1		1
362	Trends of antihypertensive agents in patients with hypertension and coronary artery disease in a tertiary hospital of China.	International Journal of Clinical Pharmacy	2020	2013	2016	Single-centre	China	1		1
363	Ulcerative colitis increases risk of hypertension in a UK biobank cohort study.	United European Gastroenterology Journal	2022	2006	2017	UK BioBank	United Kingdom	1		1
364	Underdiagnosis of hypertension using electronic health records.	American Journal of Hypertension	2011	2006	2008	EpicCare HER	United States of America	1	1				1
366	Use of lifestyle interventions in primary care for individuals with newly diagnosed hypertension, hyperlipidaemia or obesity: a retrospective cohort study.	Journal of the Royal Society of Medicine	2022	2011	2019	Clinical Practice Research Datalink	United Kingdom	1
368	Validation of a Health System Measure to Capture Intensive Medication Treatment of Hypertension in the Veterans Health Administration.	JAMA Network Open	2020	2009	2013	Veterans Health Administration	United States of America	1		1
371	An Application of Machine Learning to Etiological Diagnosis of Secondary Hypertension: Retrospective Study Using Electronic Medical Records.	JMIR Medical Informatics	2021	2016	2019	Single-centre	China	1		1

## Sheet: ICD 9
ICD9	2	6	7	13	23	26	31	36	39	43	44	45	47	53	72	73	87	91	95	96	99	103	104	110	127	132	142	150	161	173	181	189	200	202	208	211	212	242	257	258	264	277	280	288	291	299	303	308	312
401	1	1	1	1	1	1	1	1	1	1	1	1	1	1	1	1	1	1	1	1	1	1	1	1	1	1	1	1	1	1	1	1	1	1	1	1	1	1	1	1	1	1	1	1	1	1	1	1	1
402	1				1	1			1	1		1	1	1	1			1			1	1	1						1				1	1	1			1		1		1	1	1		1	1	1	1
403	1				1	1			1	1		1	1	1	1			1			1	1	1						1				1	1	1			1		1		1	1	1		1	1	1	1
404	1				1	1			1	1		1	1	1	1			1			1	1	1						1				1	1	1			1		1		1	1	1		1	1	1	1
405	1				1	1			1	1		1	1		1			1				1											1	1				1		1		1		1		1	1	1	1
437.2							1		1			1																								1													1
362.11									1																																								1
Number of codes	5	1	1	1	5	5	2	1	7	5	1	6	5	4	5	1	1	5	1	1	4	5	4	1	1	1	1	1	4	1	1	1	5	5	4	2	1	5	1	5	1	5	4	5	1	5	5	5	7
Overall analysis
401 only	0	1	1	1	0	0	0	1	0	0	1	0	0	0	0	1	1	0	1	1	0	0	0	1	1	1	1	1	0	1	1	1	0	0	0	0	1	0	1	0	1	0	0	0	1	0	0	0	0
402 only	0	0	0	0	0	0	0	0	0	0	0	0	0	0	0	0	0	0	0	0	0	0	0	0	0	0	0	0	0	0	0	0	0	0	0	0	0	0	0	0	0	0	0	0	0	0	0	0	0
403 only	0	0	0	0	0	0	0	0	0	0	0	0	0	0	0	0	0	0	0	0	0	0	0	0	0	0	0	0	0	0	0	0	0	0	0	0	0	0	0	0	0	0	0	0	0	0	0	0	0
404 only	0	0	0	0	0	0	0	0	0	0	0	0	0	0	0	0	0	0	0	0	0	0	0	0	0	0	0	0	0	0	0	0	0	0	0	0	0	0	0	0	0	0	0	0	0	0	0	0	0
405 only	0	0	0	0	0	0	0	0	0	0	0	0	0	0	0	0	0	0	0	0	0	0	0	0	0	0	0	0	0	0	0	0	0	0	0	0	0	0	0	0	0	0	0	0	0	0	0	0	0
437.2 only	0	0	0	0	0	0	0	0	0	0	0	0	0	0	0	0	0	0	0	0	0	0	0	0	0	0	0	0	0	0	0	0	0	0	0	0	0	0	0	0	0	0	0	0	0	0	0	0	0
362.11 only	0	0	0	0	0	0	0	0	0	0	0	0	0	0	0	0	0	0	0	0	0	0	0	0	0	0	0	0	0	0	0	0	0	0	0	0	0	0	0	0	0	0	0	0	0	0	0	0	0
401 & 402	0	0	0	0	0	0	0	0	0	0	0	0	0	0	0	0	0	0	0	0	0	0	0	0	0	0	0	0	0	0	0	0	0	0	0	0	0	0	0	0	0	0	0	0	0	0	0	0	0
401 & 403	0	0	0	0	0	0	0	0	0	0	0	0	0	0	0	0	0	0	0	0	0	0	0	0	0	0	0	0	0	0	0	0	0	0	0	0	0	0	0	0	0	0	0	0	0	0	0	0	0
401 & 404	0	0	0	0	0	0	0	0	0	0	0	0	0	0	0	0	0	0	0	0	0	0	0	0	0	0	0	0	0	0	0	0	0	0	0	0	0	0	0	0	0	0	0	0	0	0	0	0	0
401 & 405	0	0	0	0	0	0	0	0	0	0	0	0	0	0	0	0	0	0	0	0	0	0	0	0	0	0	0	0	0	0	0	0	0	0	0	0	0	0	0	0	0	0	0	0	0	0	0	0	0
401 & 437.2	0	0	0	0	0	0	1	0	0	0	0	0	0	0	0	0	0	0	0	0	0	0	0	0	0	0	0	0	0	0	0	0	0	0	0	1	0	0	0	0	0	0	0	0	0	0	0	0	0
401 & 362.11	0	0	0	0	0	0	0	0	0	0	0	0	0	0	0	0	0	0	0	0	0	0	0	0	0	0	0	0	0	0	0	0	0	0	0	0	0	0	0	0	0	0	0	0	0	0	0	0	0
401 &402 & 403 & 404	0	0	0	0	0	0	0	0	0	0	0	0	0	1	0	0	0	0	0	0	1	0	1	0	0	0	0	0	1	0	0	0	0	0	1	0	0	0	0	0	0	0	1	0	0	0	0	0	0
401 & 402 & 403 & 404 & 405	1	0	0	0	1	1	0	0	0	1	0	0	1	0	1	0	0	1	0	0	0	1	0	0	0	0	0	0	0	0	0	0	1	1	0	0	0	1	0	1	0	1	0	1	0	1	1	1	0
401 & 402 & 403 & 404 & 405 & 437.2	0	0	0	0	0	0	0	0	0	0	0	1	0	0	0	0	0	0	0	0	0	0	0	0	0	0	0	0	0	0	0	0	0	0	0	0	0	0	0	0	0	0	0	0	0	0	0	0	0
401 & 402 & 403 & 404 & 405 & 437.2 & 362.11	0	0	0	0	0	0	0	0	1	0	0	0	0	0	0	0	0	0	0	0	0	0	0	0	0	0	0	0	0	0	0	0	0	0	0	0	0	0	0	0	0	0	0	0	0	0	0	0	1
[truncated: 11 more columns]

## Sheet: ICD 10
ICD 10	4	7	12	15	20	23	26	33	37	38	44	50	51	70	86	87	88	110	123	124	132	137	144	147	173	177	179	181	186	193	196	199	203	208	220	221	229	237	240	246	255	262	266	276	298	303	313	320	326
I10	1	1	1	1	1	1	1	1	1	1	1	1	1	1	1	1	1		1	1	1	1	1	1	1	1	1	1	1	1	1	1	1	1	1	1	1	1	1	1	1	1	1	1	1	1	1	1	1
I11	1					1	1	1	1	1	1			1	1		1	1		1		1									1	1	1					1			1			1		1	1		1
I12	1					1	1	1	1	1				1	1		1			1		1									1	1	1					1			1			1		1	1		1
I13	1					1	1	1	1					1	1		1			1		1									1	1	1					1			1			1		1	1		1
I15	1					1	1	1	1					1	1		1			1		1										1	1					1			1					1	1		1
I16																																																	1
I67.4							1
Number of codes	5	1	1	1	1	5	6	5	5	3	2	1	1	5	5	1	5	1	1	5	1	5	1	1	1	1	1	1	1	1	4	5	5	1	1	1	1	5	1	1	5	1	1	4	1	5	5	1	6
I10 only	0	1	1	1	1	0	0	0	0	0	0	1	1	0	0	1	0	0	1	0	1	0	1	1	1	1	1	1	1	1	0	0	0	1	1	1	1	0	1	1	0	1	1	0	1	0	0	1	0
I10 & I11 & I12 & I13 & I15	1	0	0	0	0	1	0	1	1	0	0	0	0	1	1	0	1	0	0	1	0	1	0	0	0	0	0	0	0	0	0	1	1	0	0	0	0	1	0	0	1	0	0	0	0	1	1	0	0
I10 & I11	0	0	0	0	0	0	0	0	0	0	1	0	0	0	0	0	0	0	0	0	0	0	0	0	0	0	0	0	0	0	0	0	0	0	0	0	0	0	0	0	0	0	0	0	0	0	0	0	0
I10 & I11 & I12 &I13	0	0	0	0	0	0	0	0	0	0	0	0	0	0	0	0	0	0	0	0	0	0	0	0	0	0	0	0	0	0	1	0	0	0	0	0	0	0	0	0	0	0	0	1	0	0	0	0	0
I10 & I11 &I12	0	0	0	0	0	0	0	0	0	1	0	0	0	0	0	0	0	0	0	0	0	0	0	0	0	0	0	0	0	0	0	0	0	0	0	0	0	0	0	0	0	0	0	0	0	0	0	0	0
I10 & I11 & I12 & I13 & I15 & I16	0	0	0	0	0	0	0	0	0	0	0	0	0	0	0	0	0	0	0	0	0	0	0	0	0	0	0	0	0	0	0	0	0	0	0	0	0	0	0	0	0	0	0	0	0	0	0	0	1
I10 & I11 & I12 & I13 & I15 &I67.4	0	0	0	0	0	0	1	0	0	0	0	0	0	0	0	0	0	0	0	0	0	0	0	0	0	0	0	0	0	0	0	0	0	0	0	0	0	0	0	0	0	0	0	0	0	0	0	0	0
I11 only	0	0	0	0	0	0	0	0	0	0	0	0	0	0	0	0	0	1	0	0	0	0	0	0	0	0	0	0	0	0	0	0	0	0	0	0	0	0	0	0	0	0	0	0	0	0	0	0	0
I15 only	0	0	0	0	0	0	0	0	0	0	0	0	0	0	0	0	0	0	0	0	0	0	0	0	0	0	0	0	0	0	0	0	0	0	0	0	0	0	0	0	0	0	0	0	0	0	0	0	0
[truncated: 10 more columns]

## Sheet: Read Code
	151	192	233	249	336	359	366			Total
6624					1	1				2
6627		1	1		1	1				4
6628		1	1		1	1				4
6629		1	1		1	1				4
2126100					1					1
6146200		1			1	1				3
14A2.00		1			1	1				3
1JD..00					1					1
212K					1					1
246M.00					1					1
661M600		1								1
661N600		1								1
662..12		1	1		1	1				4
662b.00		1	1		1	1				4
662c.00		1	1		1	1				4
662d.00		1	1		1	1				4
662F.00		1	1		1	1				4
662G.00		1	1		1	1				4
662H.00		1	1		1	1				4
662O.00		1	1		1	1				4
662P.00		1	1		1	1				4
662P000		1	1							2
662P100		1	1							2
662r.00					1	1				2
66b2.00		1								1
7Q01.00					1	1				2
8B26.00					1	1				2
8BL0.00					1	1				2
8CR4.00					1	1				2
8I3N.00						1				1
9h3..00					1	1				2
9h31.00					1	1				2
9h32.00					1	1				2
9I3N.00					1					1
9N03.00					1	1				2
9N1y200					1	1				2
9N4L.00					1	1				2
9OI..00					1	1				2
9OI..11					1	1				2
9OI1.00						1				1
9OI12.00					1	1				2
9OI13.00					1	1				2
9OI14.00					1	1				2
9OI15.00					1	1				2
9OI16.00					1	1				2
9OI17.00					1	1				2
9OI18.00					1	1				2
9OIA.00					1	1				2
9OIA.11					1	1				2
9OIZ.00					1	1				2
F404200					1	1				2
F421300					1	1				2
G2…00	1	1		1	1	1	1			6
G2…11		1			1	1	1			4
G20..00	1	1	1	1	1	1				6
G20..11	1	1	1	1						4
G20..12		1	1				1			3
G200.00	1	1	1	1	1	1				6
G201.00	1	1	1	1	1	1	1			7
G202.00	1	1	1	1	1	1	1			7
G203.00	1	1	1	1	1	1				6
G20z.00	1	1	1	1	1	1				6
G20z.11	1	1	1	1	1	1				6
G21..00					1	1	1			3
G210.00					1	1				2
G210000					1	1				2
G210100					1	1				2
G211.00					1	1	1			3
G211000						1				1
G211100					1	1	1			3
G2111000					1	1	1			3
G211z00							1			1
G21z.00					1		1			2
G21z000					1	1	1			3
G21z011					1	1	1			3
G21z100					1	1	1			3
G21zz00					1	1	1			3
G22..00					1	1				2
G220.00					1	1				2
G221.00					1	1				2
G222.00					1	1				2
G22z.00					1	1				2
G22z.11					1	1				2
G23..00					1	1	1			3
G23..99							1			1
G230.00					1	1				2
G231.00					1	1	1			3
G232.00					1	1	1			3
G233.00					1	1	1			3
G234.00					1	1				2
G23z.00					1	1	1			3
G24..00	1	1		1	1	1				5
G240.00	1	1		1	1	1				5
G240000	1	1		1	1	1				5
G240z00	1	1		1	1	1				5
G241.00	1	1		1	1	1				5
G241000	1	1		1	1	1				5
G241z00	1	1		1	1					4
G244.00	1	1		1	1	1				5
G24z.00	1	1		1	1	1				5
G24z000	1	1		1	1	1				5
G24z100	1	1		1	1	1				5
G24zz00	1	1		1	1	1				5
G25..00		1					1			2
G25..11		1					1			2
G250.00		1					1			2
G251.00		1					1			2
G26..00		1					1			2
G26..11		1					1			2
G27..00		1								1
G28..00		1					1			2
G2y..00	1	1		1	1	1				5
G2z..00	1	1		1	1	1	1			6
G34zz00		1								1
G672.00					1	1				2
G672.11					1	1				2
Gyu2.00	1	1		1	1	1				5
Gyu2000	1	1		1						3
Gyu2100		1			1	1				3
L122.00					1	1				2
L122000					1	1				2
L122100					1	1				2
L122300					1	1				2
L122z00					1	1				2
L127.00					1	1				2
L127z00					1	1				2
L128.00					1	1				2
L128000					1	1				2
L128200					1	1				2
TJC7.00					1	1				2
TJC7z00					1	1				2
U60C500					1	1				2
U60C511					1	1				2
U60C51A					1	1				2
